# Supplementary material for: Polymeric Encapsulate of Streptomyces Mycelium Resistant to Dehydration with Air Flow at Room Temperature
Source: Polymers (Basel). 2022 Dec 31;15(1):207. doi: 10.3390/polym15010207 (PMC9823993; doi:10.3390/polym15010207)
Supplement: Supplementary file 1 [file polymers-15-00207-s001.zip]

Archive with 1 entries (1 files):
- polymers-2065389-supplementary.pdf
